# Supplementary material for: (7E)-7,8-Dehydroheliobuphthalmin from Platycladus orientalis L.: Isolation, Characterization, and Hair Growth Promotion
Source: Int J Mol Sci. 2025 May 28;26(11):5189. doi: 10.3390/ijms26115189 (PMC12154219; doi:10.3390/ijms26115189)
Supplement: Supplementary file 1 [file ijms-26-05189-s001.zip]

Archive with 1 entries (1 files):
- ijms-3625663-supplementary.pdf
